# Supplementary material for: Cross-breed comparisons identified a critical 591-kb region for bovine carcass weight QTL (CW-2) on chromosome 6 and the Ile-442-Met substitution in NCAPG as a positional candidate
Source: BMC Genet. 2009 Aug 4;10:43. doi: 10.1186/1471-2156-10-43 (PMC2736976; doi:10.1186/1471-2156-10-43)
Supplement: Additional file 1 — Summary of carcass or body weight QTL detected on BTA 6. This table shows the summaries of the half-sib QTL analyses. [file 1471-2156-10-43-S1.xls]

## Sheet: Sheet1
Additional file 1. Summary of carcass or body weight QTL detected on BTA 6
Half-sib family	Number of offspring	Number of markers	Average information content	Trait1)	Position (cM)	F-statistic	Information content on the position	Q to q allele substitution effect (kg)	Contribution ratio (%)	Chromosome-wise significance level
Sire A2)	399 steers	38	0.85	CW	42	29.2	0.89	24.8	6.6	p<0.001
Sire B	335 steers	28	0.8	CW	46	19.5	0.91	22.2	5.2	p<0.001
Sire C3)	399 steers	10	0.63	BW4)	44	10.1	0.94	13.4	2.2	p<0.01
Sire D	243 steers and 109 cows	27	0.81	CW	42	20.6	0.9	21.9	5.3	p<0.001
Sire E	229 steers and 53 cows	58	0.9	CW	58	23.9	0.97	23.3	7.5	p<0.001
1)CW, carcass weight; BW, body weight.
2)previously described as Sire E [3].
3)previously described as Sire F [3].
4)The F-statistics for CW did not reach the chromosome-wise 5% significance level, but the correlation coefficient between BW and CW was 0.93 [3].
