# Supplementary material for: Cross-breed comparisons identified a critical 591-kb region for bovine carcass weight QTL (CW-2) on chromosome 6 and the Ile-442-Met substitution in NCAPG as a positional candidate
Source: BMC Genet. 2009 Aug 4;10:43. doi: 10.1186/1471-2156-10-43 (PMC2736976; doi:10.1186/1471-2156-10-43)
Supplement: Additional file 2 — Microsatellite marker information. This table shows primer sequences and physical positions of the microsatellite markers. [file 1471-2156-10-43-S2.xls]

## Sheet: Additional file 2
Additional file 2. Microsatellite marker information
Shirakawa-USDA linkage map (cM) [20]	Marker name1)	Forward primer	Reverse primer	Btau4.0 (chr)	Btau4.0 (bp)2)	Interval (bp)	BAC anchored by the blast search against htgs	BAC anchored by screening the BAC libraries	BAC fingerprint map [27]
38.169	DIK1058	CCAAGCTTGTATTAAATTGCTTC	CCCGACTCAGACATAAGCAG	Chr6	27825203	349830		RP42-36L17	ctg6015
38.169	CSSM059	AAACTATATAAGCACGGGAAATAG	TGGTAACCCACTCCAATATTCTTG	Chr6	28175033	655664		CH240-394J24	ctg6015
38.169	DIK4100	ATGCACATGAGTTTGGGTGA	TCTGCATTTCCCTGTCATGT	Chr6	28830697	507381		CH240-210B21	ctg6015
	DIK9001	GCCTCATAGTTTCACCAGCC	TAAATTTGGCCCCTGAAGTG	Chr6	29338078	696881		CH240-187D20	ctg6015
	DIK9002	AGTTGTTGCTTCCAAATGCC	TGGAAACCAAAAGACCTTGC	Chr6	30034959	702189		CH240-344I3	ctg6015
	DIK9003	TGAGTGGTGGAGGTGAACAA	TCATGAAATCCTGGAGGAGG	Chr6	30737148	750857	CH240-175H14		ctg6015
	DIK9004	TCTGAGGCCAAAAAGGAGAA	AAGTTGGCAGAGTTGATTCACA	Chr6	31488005	470945	CH240-209B5		ctg6015
42.463	DIK4511	CAAAAAGTCCATTCTTTCAGCA	CCTTACCTGTCCCCTCTCCT	Chr6	31958950	779922	CH240-455M16		ctg6015
	DIK9005	AAGAATCCATCTGCCAATGC	AATTTGTGAACACGCAGCAA	Chr6	32738872	908094		CH240-474G10	ctg6015
43.936	DIK4649	AGCCATCATCCATCATCCAT	TGGCTGAAAACAAGCAAAGA	Chr6	33646966	243130	CH240-359K21/RP42-168J2		ctg6015
	DIK9006	TTGTGCATTCAAGCAGAAGC	AGAACTGCCATTCCATCAGG	Chr6	33890096	663118	RP42-24G12/CH240-355P3		ctg6015
43.936	BMS2508	TTTCTGGGATTACAAAATGCTC	TTTCTTAGGGGAGTGTTGATTC	Chr6	34553214	421905	CH240-446N24/CH240-422D2/RP42-179O2		ctg6015
	DIK9007	GCCAAAAATCAAGCTAGCCA	AAATTTTACACCACCCCATCTT	ChrUn.94	120138		CH240-101L1		ctg6015
	DIK9008	GAAGCAATTCCTGCATTTTGA	CCCAGGAATTTCAGACATTGA	ChrUn.94	230744			CH240-23I4	ctg6015
	DIK9009	GTTCTTTGCCCCAGTTCTCA	CTGGGTTTGAAGCCAGAGTC	Chr6	34975119	519133	CH240-220K24/CH240-256G1		ctg6020
	DIK9010	TGAACTGCTATAGGAATGATGGAA	TCAAGAGGCTTCTCCAGGAC	Chr6	35494252	536961		CH240-23L7/CH240-108M5	ctg6020
	DIK9011	GGGCTAGGAATCAGGCTACC	TTGACTCCGCTCCTCTGTTC	Chr6	36031213	424764		CH240-56J15/CH240-434M2	ctg6020
	DIK9012	CAACAAAGACCCAGCACAGA	TGGTGCACACCATTTGATCT	Chr6	36455977	839195	CH240-101A4		ctg6020
43.936	DIK2687	GAGACCAGCTGGCTATGGTC	TGTCTGGCTTACCTCGCTTT	ChrUn.14	524733		CH240-127P19		ctg6025
	DIK9013	AGTTTGAGTCCTGTGGGTGG	ACACGTCCCTTGCTTGATTC	ChrUn.14	121481		CH240-4D14/CH240-130A23		ctg6025
44.985	DIK1054	AGGAGATACTTCCCCAGAGTGT	TAAAGAGTCAGAGGCGACTGG	Chr6	37295172	484958	RP42-54K16/RP42-59N10/CH240-93L7		ctg6025
	DIK9014	AGCCAGCTGAGTCAAATTCC	GTGAGACAGATGGGCAATCA	Chr6	37780130	75458	CH240-121E19/CH240-60K13		ctg6025
45.928	DIK4852	TCAGCTTCTGTACCCATGGAC	AGCCAGGGTTTCCAGAAAAG	Chr6	37855588	195756	RP42-152N16/RP42-206E5/CH240-60K13		ctg6025
	DIK9015	CCTTTGTTTGCTGGGTCAAT	GGGCTTGATCTCTGGTTGAG	Chr6	38051344	111573	RP42-44A13		ctg6025
	DIK9016	ATGGCAACCCACTACTCCAG	TTGCTACCAAGCAAGCACTG	Chr6	38162917	507531	CH240-366L19		ctg6025
	DIK9017	GTAAACTCAAGCCACGGCA	CGACAACCTTGATGTGACAAA	Chr6	38670448	278322	RP42-102N2/CH240-271A6		ctg6025
	DIK9018	GATGGCACTGGAGGTAGAGC	CAACCCCATGGATTGTAACC	Chr6	38948770	797354	CH240-152P21/CH240-272N20		ctg6025
	DIK9019	AGTTCTCGTTTGGGTTCCCT	CCACGATAGCTTTGGTCTGTC	Chr6	39746124	1133766	CH240-92B2/CH240-105G6		ctg6025
	DIK9020	GATATGTGGAAGCCCCAGAA	ACTACCAAGTCTCCCCCACC	Chr6	40879890	1184986	CH240-209I21		ctg6025
51.431	MNB-202	CCCAAACCCAAACACCTTGTA	CAACCATCCATCCACTCATTTA	Chr6	42064876	74065		CH240-500D09	ctg6025
51.431	BMS382	GGCACATATGAATAAATGCTTTG	TCTGACACAACTTAGCAACTAAACA	Chr6	42138941	954597		CH240-500D9/CH240-134N16	ctg6025/ctg6030
52.842	DIK2264	TGGCCTATATGGGAAAGAGG	AGACCTTGAGGCAACTGAGG	Chr6	43093538	463989	CH240-88M7/CH240-3J9		ctg6030
52.842	BMS1242	AGTGTGATCAACAACGGCAG	AGTGACTGGTGCAGTGCTTG	Chr6	43557527	609873	CH240-97H5		ctg6030
53.724	BM143	ACCTGGGAAGCCTCCATATC	CTGCAGGCAGATTCTTTATCG	Chr6	44167400	244249	CH240-507K6		ctg6030
52.784	BM3026	CCTCCAGCTTAGAACACATTCTT	TACCTAAGGCCTAACTGAAATGTG	Chr6	44411649	132427		CH240-51O20	ctg6030
52.842	DIK4683	ACAAAGGGGCACATAGCAAG	CCACCCCTGCTTTCTAACAA	Chr6	44544076	276284	CH240-274A4/RP42-10I12		ctg6030
54.196	DIK4656	ACATGGAATGAAAAGATCAGTGC	TGCAGGAGACATGAGTGTGA	Chr6	44820360	303526	CH240-412H4/CH240-340P24		ctg6030
54.516	DIK4482	GGGAAAAATCCTGAGCAATG	CACGGGGTTTGCTGTAAGTT	Chr6	45123886		CH240-349L14		ctg6030
1)Markers numbered DIK9001 to DIK9020 were developed in this study.
2)Position of the first base of a forward or reverse primer is shown.
