# Supplementary material for: Cross-breed comparisons identified a critical 591-kb region for bovine carcass weight QTL (CW-2) on chromosome 6 and the Ile-442-Met substitution in NCAPG as a positional candidate
Source: BMC Genet. 2009 Aug 4;10:43. doi: 10.1186/1471-2156-10-43 (PMC2736976; doi:10.1186/1471-2156-10-43)
Supplement: Additional file 3 — SNPs and haplotypes of the five sires around the IBS region. This table shows primer sequences and physical positions of the SNP markers and haplotypes of the five sires. [file 1471-2156-10-43-S3.xls]

## Sheet: Additional file 3
Additional file 3. SNP and haplotypes of the 5 sires around the IBS region.
Position on BTA 6 (Btau_4.0)	SNP interval (bp)	SNP ID	Gene	Region	Amino acid change from q to Q	MAF1) in Japanese Black population2)	p-value by Fisher's exact test2)	Sire A (Q1)	Sire A (q1)	Sire B (Q1)	Sire B (q2)	Sire C (Q2)	Sire C (q2)	Sire D (Q3)	Sire D (q3)	Sire E (Q3)	Sire E (q4)	Btau_4.0	Forward primer3)	Reverse primer3)
37963148	27074	Hapmap26308-BTC-057761	LAP3	intron				A	G	A	G	A	G	G	G	G	G	A	TCTGGATTCTTGGCCATTTC	GCCAACTCATAGGCTGGAAG
37990222	11864	bMED28_e1	MED28	exon 1	no change			A	G	A	A	A	A	G	G	G	G	A	GTAAAAGCCAGGTTGCCTGT	ACGCCCACGTCTCATCTTAC
38002086	7120	bUSO1_e18-1	LOC523874	exon 18	no change			T	C	T	T	T	T	C	C	C	C	C	TCCTCATCTTCATCCTTCACAA	ATTTCCCTCTGGGTGCTTTC
38009206	5049	SNP 0		intron		0.532086	0.407553	A	G	A	A	A	A	G	G	G	G	A	CACCATGTCCTGACCTCAGAT	TAACAGTGCCCTGCATGAGA
38014255	17817	ARS-BFGL-NGS-112812		intron		0.58871	0.141787	G	G	G	G	G	G	G	A	G	A	G	AGTGGCTGAAGGCTTTTCAA	CTCAGGGTGTTGGTGACAGA
38032072	22986	bUSO1_e8		intron		0.179144	1.60997e-06	C	T	C	T	C	T	C	T	C	T	T	GGCTCAGCACTGAATCATCA	TGGAGGCACACAAGACATTT
38055058	912	SNP 1		intron		0.417112	9.91891e-05	G	C	G	C	G	C	G	G	G	C	C	TGTACCTTGTGATACATGCTTTAAAAT	GATCTGTACACAATAGGAGTTCAATAA
38055970	3015	SNP 2		exon 4	Lys→Glu	0.42246	0.000100508	G	A	G	A	G	A	G	G	G	A	A	CACAGGGGAGTTGAATAGCAG	CCTGTTGCTTCCAAGTAGACC
38058985	43343	SNP 3		exon 2	no change	0.425134	4.43916e-05	A	G	A	G	A	G	A	A	A	G	G	CAGAAGCAGCTGACACAGGA	ACTCACAGACTGCTGCATCG
38102328	19563	ARS-BFGL-NGS-45457		intron		0.131016	8.82165e-10	T	A	T	A	T	A	T	A	T	A	A	CATGACTGTCAGAACCCAACC	CATTGGTGTGGAGGAGACTG
38121891	11566	SNP 4		exon 1	Ala→Gly	0.319149	1	G	C	G	C	G	C	G	C	G	G	C	GGAGAAAACCCACAAGCTCA	GCCTCCGAGACAAAGTTTCA
38133457	23741	BTA-114677**		intergenic region		0.556757	0.00664031	T	A	T	A	T	A	T	T	T	T	T	TCAAACCCCCACCCTACTTA	TCAGGAAAAGAAAATGTGGTCA
38157198	470	SNP 5	NCAPG	exon 4	no change	0.319149	1	A	A									G	GGGATGTTGGCAGAAAAGAA	CATGCCAAATATTTTTCAAAGG
38157668	6061	SNP 6		intron		0.316489	1	TTT	TTT									T	TTGTAGATAATTTTCTTAGGTGAAGGA	GGACACTCTTTCCTAAACCTTTT
38163729	659	SNP 7		exon 8	no change	0.320106	0.912316	G	G									A	TTCTCACTTAATGGGGAGCTG	TTAGGAGAGCAAATTAGAACAAGAG
38164388	15	SNP 8		exon 9	no change	0.319892	0.824431	C	C									A	TTTCAGAATGTGAATTTTGGCTTA	AGCCAAAAGCACTGAAAACAC
38164403	1880	SNP 9		exon 9	Ile→Met	0.139037	1.23037e-11	G	T	G	T	G	T	G	T	G	T	T	TTTCAGAATGTGAATTTTGGCTTA	AGCCAAAAGCACTGAAAACAC
38166283	21	SNP 10		intron		0.242021	0.00368816	A	C	A	C	A	C	A	C	A	A	C	TGGATACTGTTTGGAGTTTTGTG	TCAGTCGGGCACATACAGAA
38166304	623	SNP 11		intron		0.441176	0.0122851	T	A	T	A	T	A	T	T	T	T	T	TGGATACTGTTTGGAGTTTTGTG	TCAGTCGGGCACATACAGAA
38166927	13863	SNP 12		intron		0.446524	0.00674041	T	C	T	C	T	C	T	T	T	T	T	TTCTGTATGTGCCCGACTGA	TCTGGCAGCTAAATTAAGCAAA
38180790	14549	SNP 13		exon 14	no change	0.317204	1	C	C									T	TTTACTTTTGGTGGGGGATG	TGCTAAAAATGACCTTGCACA
38195339	404	SNP 14		exon 17	Leu→Met	0.237968	0.00155839	A	C	A	C	A	C	A	C	A	A	C	GAGCTTACATGGGGAGGGTTA	CTTCAAGAAATGAGCACCAAA
38195743	490	SNP 15		intron		0.317204	0.823589	G	G									A	AGTATTTGGTGCTCATTTCTTGA	TGAATTTAATTAGAAAAACTCTTCCAT
38196233	2649	SNP 16		intron		0.126316	1.56999e-10	Ins	-	Ins	-	Ins	-	Ins	-	Ins	-	-	GCTGCTTTTGGGACTGATTG	GCAGCAGCAAGACATTGAAA
38198882	14060	SNP 17		intron		0.318421	0.826419	A	A									G	TTTTAAGCTCAATGGAATCAGGA	TGGAATCGCACACCAGAAAT
38212942	18126	Hapmap27083-BTC-041166	LOC540095	3'UTR		0.680108	1	T	T	T	T	T	T	T	C	T	T	C	ATGGAATTGGAGGGGAAAAA	GGGTCACCCTTCTCTTCCTT
38231068	2021	SNP 18				0.44385	0.00914299	C	T	C	T	C	T	C	C	C	C	C	ATGGGGTACCTCACAGCACT	AAGAAAACCTGAATCTTTTTCACC
38233089	23801	Hapmap23507-BTC-041133		intron		0.678191	0.912066	C	C	C	C	C	C	C	A	C	C	A	CTGCCACCACACCTAAAACA	TCTTCCAGAATTTTTGTCACTCA
38256890	69258	Hapmap31285-BTC-041097		intron		0.236702	0.00230173	C	T	C	T	C	T	C	T	C	C	T	CCATTAATCCTGTCAAATATGTAGAGC	ACCAACATGTTTTGGGATCAA
38326148	52066	Hapmap33628-BTC-041023		intron		0.132979	3.84157e-10	C	T	C	T	C	T	C	T	C	T	T	GGGAAGCAAGACGCTTAAAA	GATGAAGACTGAAAACTGCCTGT
38378214	42263	SNP(Indel) 19		exon 1	one Ala deletion	0.44385	0.00914299	(GCC)6	(GCC)7	(GCC)6	(GCC)7	(GCC)6	(GCC)7	(GCC)6	(GCC)6	(GCC)6	(GCC)6	(GCC)6	CGCCGCTCGTATGTAAATG	TGAACTGACCCGAAAGGAAG
38420477	113062	Hapmap27529-BTC-050639		intergenic region		0.765957	0.714809	T	T	T	T	T	T	T	C	T	T	C	TGTGCAAAGGCTCTGTGAAG	GAGGTAAAGAGGTTGATGCTTAGAA
38533539	24988	Hapmap23117-BTC-034857				0.728723	0.29648	G	T	G	T	G	T	G	G	G	G	T	CCTGGGGATAGCCAAGGTAG	GATCTCCCCGTGTGATCTTG
38558527	26450	Hapmap28546-BTC-072715				0.614973	0.0334161	C	G	C	G	C	G	C	C	C	C	G	CTCAGTGGCAGGGTACCAGT	CACCCATAAAGCTCAGCACA
38584977	15529	BTA-25740						C	T	C	T	C	T	C	T	C	C	C	GCTTGTTCCCTTCATATGTAACC	TGAGGCAAGGAGAGATCACA
38600506	38457	BTA-09966**				0.411765	0.000513234	-	Ins(A)	-	-	-	-	-	Ins(A)	-	Ins(A)	-	CAGGAGAGGTACTGGGGTTG	CCAAACCCCTTATCCATGTG
38638963	90904	Hapmap27537-BTC-060891				0.340659	1.47043e-05	C	T	C	C	C	C	C	T	C	T	C	TGAGCAACGGAACTGAACTG	CCTCTGAGCTTTTTGGCTTG
38729867	26309	Hapmap31044-BTC-071337				0.575676	0.00615504	C	T	C	C	C	C	C	C	C	T	C	GGTCAGTTTGAAATGTGCCTTA	AAAGTGGGATTGCTGGACTG
38756176	67909	BTC-071249**				0.343085	0.00905271	Del(TAAG)	-	Del(TAAG)	Del(TAAG)	Del(TAAG)	Del(TAAG)	Del(TAAG)	-	Del(TAAG)	-	-	CAAGTGGCCACAAGCCTACT	CCCCAGGCTGAAATCAATAA
38824085	22354	BTB-01326707**						A	A	A	A	A	A	A	T	A	A	A	CGACCAAATTAGCAGAGTGACTT	TACACGCAGGTGTTCCAAAA
38846439	41778	BTB-01326697**						T	T	T	T	T	T	T	A	T	T	T	ATGCTTGGCTTTGTTTCAGG	TTCAAACTACATTCACCTTGCAC
38888217	26340	BTC-071108**						A	C	A	C	C	C	A	C	A	C	A	AAAGAAAAATGCATGTGTGTATGAA	CCCCATTTTGGCTTCTCTG
38914557		Hapmap33339-BTC-071052				0.339572	0.03851	G	A	G	A	A	A	G	G	G	A	A	CCTTTGCCTATTTTTGTTTTGG	AAAGGCAGAATCCCATTTAACA
The 6 SNPs indicated by asterisks (BTA-114677**, BTA-09966**, BTC-071249**, BTB-01326707**, BTB-01326697** and BTC-071108**) are adjacent SNPs of the original ID (BTA-114677, etc.).
1)MAF, minor allele frequency.
2)MAF and p-values were calculated on 187 Japanese Black steers (see Figure 4A).
3)Primers used for amplification and sequencing for genotyping the SNPs. As for BTA-114677**, the oligonucleotite, CTGTGTTAATTTTCATGGATGC, was used as a sequencing primer.
